# Supplementary material for: Pediatric brain tumor cells release exosomes with a miRNA repertoire that differs from exosomes secreted by normal cells
Source: Oncotarget. 2017 Oct 6;8(52):90164–75. doi: 10.18632/oncotarget.21621 (PMC5685739; doi:10.18632/oncotarget.21621)
Supplement: Supplementary file 2 [file oncotarget-08-90164-s002.xlsx]

## Sheet: Sheet1
Supplementary Table S1.
Total differentially expressed miRNAs between NSC exosomes and NSCs: 152
Up-regulated miRNAs number in NSC exosomes: 100
Down-regulated miRNAs in NSC exosomes: 52
Differentially expressed miRNAs between normal neural stem cells (NSCs) and exosomes derived from NSCs
miRNA	Fold change	P-value	Adj. p-value (BH)
hsa-miR-513a-5p	53.8164	1.62332e-08	3.95395e-07
hsa-miR-6132	9.63282	3.44322e-05	0.000345335
hsa-miR-6893-5p	13.7873	4.67442e-05	0.000430805
hsa-miR-365a-5p	11.2807	4.65839e-05	0.000430805
hsa-miR-4450	9.81693	4.91134e-05	0.000440728
hsa-miR-4505	9.3492	6.56699e-05	0.000574191
hsa-miR-4756-5p	7.70993	8.64327e-05	0.000736839
hsa-miR-6877-5p	9.56723	9.62557e-05	0.000800566
hsa-miR-4688	9.00699	0.000123271	0.00100085
hsa-miR-6851-5p	6.66129	0.000179718	0.00137353
hsa-miR-4507	6.28017	0.000174263	0.00137353
hsa-miR-1275	6.16876	0.000197259	0.00143118
hsa-miR-4442	8.59354	0.00020281	0.0014408
hsa-miR-204-3p	10.3629	0.00022404	0.00154157
hsa-miR-4739	6.81825	0.000299586	0.00200312
hsa-miR-4257	12.2478	0.000308238	0.00202133
hsa-miR-4327	6.81573	0.000318946	0.00205209
hsa-miR-3620-5p	6.25851	0.000332334	0.00209863
hsa-miR-4690-5p	6.48444	0.000348946	0.00215265
hsa-miR-6842-5p	5.31355	0.000353514	0.00215265
hsa-miR-1914-3p	5.93864	0.00036585	0.00218868
hsa-miR-4530	6.41369	0.000484337	0.00284757
hsa-miR-4492	6.57697	0.000498197	0.00287941
hsa-miR-3135b	7.2916	0.000640401	0.00357995
hsa-miR-1247-3p	5.56484	0.000639417	0.00357995
hsa-miR-135a-3p	5.52871	0.0011152	0.00613359
hsa-miR-6749-5p	5.07688	0.00115225	0.00623679
hsa-miR-6780b-5p	6.76582	0.00132331	0.00694231
hsa-miR-4459	5.66012	0.00131871	0.00694231
hsa-miR-4433b-5p	4.26527	0.00153586	0.00770187
hsa-miR-1290	5.78733	0.00161858	0.00787678
hsa-miR-6126	5.69791	0.00159815	0.00787678
hsa-miR-4655-5p	4.90017	0.00165319	0.00787678
hsa-miR-5787	6.29927	0.00198934	0.00883942
hsa-miR-6769b-5p	5.32673	0.001996	0.00883942
hsa-miR-7107-5p	4.46001	0.00248745	0.010737
hsa-miR-6771-5p	5.93496	0.00256661	0.0109402
hsa-miR-1229-5p	5.63485	0.00272303	0.0113238
hsa-miR-6799-5p	4.26619	0.0027131	0.0113238
hsa-miR-4486	4.51622	0.00297536	0.0122241
hsa-miR-6743-5p	4.11454	0.00302297	0.0122718
hsa-miR-7854-3p	3.6579	0.00335235	0.0132925
hsa-miR-4428	3.71631	0.00347951	0.0136381
hsa-miR-149-3p	4.87095	0.00387168	0.0150028
hsa-miR-8089	4.63482	0.00400171	0.0153324
hsa-miR-3180	3.9738	0.00426768	0.0161698
hsa-miR-6131	4.25667	0.00454497	0.0170312
hsa-miR-6775-5p	4.72222	0.00485488	0.0178777
hsa-miR-6845-5p	4.32285	0.00487574	0.0178777
hsa-miR-4651	4.68757	0.00560641	0.0201241
hsa-miR-6088	4.25901	0.00558229	0.0201241
hsa-miR-4497	5.09722	0.0063246	0.0224655
hsa-miR-4725-3p	4.14604	0.00700782	0.0246357
hsa-miR-6840-3p	3.29602	0.00715829	0.0249079
hsa-miR-1227-5p	4.32888	0.00742497	0.0253191
hsa-miR-4689	3.72733	0.00764135	0.025799
hsa-miR-1233-5p	3.95775	0.00837438	0.0274583
hsa-miR-4741	3.77809	0.00830154	0.0274583
hsa-miR-4667-5p	2.98013	0.00934595	0.0303521
hsa-miR-6820-5p	3.13981	0.0096607	0.0310783
hsa-miR-6786-5p	3.85801	0.0108073	0.034442
hsa-miR-1207-5p	3.39722	0.0111674	0.0349365
hsa-miR-6802-5p	3.34171	0.0111466	0.0349365
hsa-miR-6879-5p	3.83486	0.011394	0.0353051
hsa-miR-4476	3.4527	0.0114923	0.0353051
hsa-miR-4638-5p	3.34532	0.0120007	0.0365378
hsa-miR-762	4.06633	0.0123085	0.0368168
hsa-miR-3714	3.24983	0.0124162	0.0368168
hsa-miR-4508	3.67484	0.0130736	0.0384319
hsa-miR-6125	3.75473	0.0142828	0.0416278
hsa-miR-4270	3.30703	0.014668	0.042388
hsa-miR-6889-5p	2.75507	0.0167191	0.0479094
hsa-miR-4749-5p	3.06289	0.0193473	0.0545242
hsa-miR-1246	3.11244	0.0205243	0.0573669
hsa-miR-4487	2.72453	0.021371	0.059248
hsa-miR-614	2.58067	0.0222769	0.0612614
hsa-miR-6087	3.24285	0.0242	0.0660175
hsa-miR-6075	4.75851	0.0246752	0.0667798
hsa-miR-6858-5p	2.98695	0.0255237	0.0685322
hsa-miR-208a-5p	2.47439	0.0261358	0.0696273
hsa-miR-7111-5p	2.61609	0.0267869	0.0702641
hsa-miR-6798-5p	3.14124	0.0272886	0.0710337
hsa-miR-6741-5p	2.57626	0.0291467	0.0750672
hsa-miR-663b	2.47395	0.0300997	0.0765969
hsa-miR-4792	3.31233	0.0310667	0.0776641
hsa-miR-328-5p	2.79216	0.0312023	0.0776641
hsa-miR-3196	2.72442	0.0315372	0.0779288
hsa-miR-5001-5p	3.3235	0.0318167	0.0780538
hsa-miR-6869-5p	3.69273	0.0336142	0.0818745
hsa-miR-6791-5p	2.69947	0.035781	0.0859248
hsa-miR-6803-5p	2.68611	0.0366079	0.0872958
hsa-miR-4734	3.13239	0.0418181	0.0990276
hsa-miR-6076	2.39862	0.0424304	0.0997846
hsa-miR-6781-5p	2.78933	0.0434134	0.101397
hsa-miR-6850-5p	2.75016	0.043882	0.101794
hsa-miR-4732-5p	2.52898	0.044508	0.102549
hsa-miR-371a-5p	2.60427	0.0455687	0.104288
hsa-miR-4745-5p	3.20178	0.0474792	0.107807
hsa-miR-494-3p	2.72953	0.0477387	0.107807
hsa-miR-6763-5p	2.4011	0.0496299	0.111341
hsa-miR-4284	-2548.18	3.33864e-12	1.13848e-09
hsa-miR-4286	-732.123	4.40548e-11	7.51134e-09
hsa-miR-7975	-561.897	9.25905e-11	1.05244e-08
hsa-miR-5100	-544.531	1.93111e-10	1.64627e-08
hsa-miR-4454	-279.088	3.34251e-10	2.27959e-08
hsa-miR-7977	-158.689	8.16907e-10	4.56493e-08
hsa-miR-1260b	-178.204	9.37082e-10	4.56493e-08
hsa-miR-16-5p	-147.379	2.3389e-09	9.96956e-08
hsa-miR-26a-5p	-89.2071	6.9045e-09	2.35443e-07
hsa-miR-21-5p	-173.018	6.80361e-09	2.35443e-07
hsa-miR-6822-5p	-109.345	7.65976e-09	2.37452e-07
hsa-let-7d-5p	-81.242	1.18022e-08	3.35379e-07
hsa-miR-4664-5p	-64.9441	1.60864e-08	3.95395e-07
hsa-let-7a-5p	-146.74	2.0531e-08	4.66738e-07
hsa-miR-4758-3p	-49.3848	2.33107e-08	4.70608e-07
hsa-miR-100-5p	-49.5519	2.37033e-08	4.70608e-07
hsa-let-7c-5p	-55.1765	2.48415e-08	4.70608e-07
hsa-miR-22-3p	-54.7683	5.49652e-08	9.86481e-07
hsa-miR-23b-3p	-42.3964	7.79934e-08	1.32979e-06
hsa-miR-23a-3p	-52.4912	1.11435e-07	1.72725e-06
hsa-miR-125b-5p	-67.8328	1.10031e-07	1.72725e-06
hsa-miR-125a-3p	-32.366	1.47559e-07	2.18772e-06
hsa-miR-7114-5p	-22.3377	5.77581e-07	8.12221e-06
hsa-miR-4324	-40.3317	5.9547e-07	8.12221e-06
hsa-miR-1273g-3p	-21.8535	1.14734e-06	1.50478e-05
hsa-miR-222-3p	-21.9978	2.15979e-06	2.72774e-05
hsa-miR-3907	-14.4953	3.05849e-06	3.7248e-05
hsa-miR-4723-5p	-13.8836	3.8551e-06	4.46279e-05
hsa-miR-187-5p	-17.2168	3.92621e-06	4.46279e-05
hsa-miR-4532	-11.3513	8.37754e-06	9.21529e-05
hsa-miR-874-5p	-12.1161	1.34372e-05	0.00014319
hsa-miR-5739	-9.07959	2.79631e-05	0.000288952
hsa-miR-665	-12.0552	4.13148e-05	0.000402524
hsa-miR-3154	-6.49711	0.000181257	0.00137353
hsa-miR-339-5p	-6.05344	0.000187728	0.00139163
hsa-miR-6777-5p	-5.50596	0.000226037	0.00154157
hsa-miR-1913	-6.57583	0.00135815	0.0070171
hsa-miR-1470	-4.38635	0.00147026	0.00748299
hsa-miR-4649-5p	-3.94084	0.00166313	0.00787678
hsa-miR-24-3p	-4.42675	0.00174808	0.00816568
hsa-miR-128-1-5p	-3.90924	0.00192153	0.00882739
hsa-miR-3177-3p	-4.25177	0.00194151	0.00882739
hsa-miR-3131	-4.7776	0.00239056	0.010451
hsa-miR-874-3p	-4.05033	0.00333372	0.0132925
hsa-miR-4634	-3.1543	0.00730499	0.0251616
hsa-miR-4484	-3.15557	0.00810826	0.027107
hsa-miR-6763-3p	-2.94939	0.0122881	0.0368168
hsa-miR-4730	-4.94484	0.0170689	0.0485042
hsa-miR-6787-5p	-2.64148	0.0266629	0.0702641
hsa-miR-6887-5p	-2.73611	0.0292784	0.0750672
hsa-miR-365b-5p	-2.4256	0.0307853	0.0776641
hsa-miR-6089	-2.32294	0.0339724	0.0821602
