# Supplementary material for: Pediatric brain tumor cells release exosomes with a miRNA repertoire that differs from exosomes secreted by normal cells
Source: Oncotarget. 2017 Oct 6;8(52):90164–75. doi: 10.18632/oncotarget.21621 (PMC5685739; doi:10.18632/oncotarget.21621)
Supplement: Supplementary file 3 [file oncotarget-08-90164-s003.xlsx]

## Sheet: Sheet1
Supplementary Table S2.
Total differentially expressed miRNAs between GSC exosomes and GSCs: 196
Up-regulated miRNAs number in GSC exosomes: 147
Down-regulated miRNAs in GSC exosomes: 49
Differentially expressed miRNAs between Glioma stem cells (GSCs) and exosomes derived from GSCs
miRNA	Fold change	P-value	Adj. p-value (BH)
hsa-miR-4688	58.1541	1.49522e-18	3.72446e-17
hsa-miR-6893-5p	47.7765	6.2438e-17	1.42567e-15
hsa-miR-6851-5p	34.2956	1.37504e-15	2.35476e-14
hsa-miR-4732-5p	24.7406	3.65602e-13	3.57768e-12
hsa-miR-6877-5p	19.0666	6.53707e-12	5.77793e-11
hsa-miR-4505	16.8127	2.15045e-11	1.84133e-10
hsa-miR-1246	18.0167	4.48728e-11	3.7258e-10
hsa-miR-1229-5p	15.5189	5.64475e-11	4.54901e-10
hsa-miR-6132	14.7133	8.21903e-11	6.43432e-10
hsa-miR-6780b-5p	17.2013	1.07138e-10	8.15438e-10
hsa-miR-204-3p	16.0102	1.19201e-10	8.82733e-10
hsa-miR-4327	13.1405	1.94104e-10	1.39959e-09
hsa-miR-4442	13.6949	2.03435e-10	1.42926e-09
hsa-miR-4756-5p	13.3378	3.09585e-10	2.12066e-09
hsa-miR-6126	13.9361	4.20607e-10	2.74396e-09
hsa-miR-4530	12.7133	5.83252e-10	3.71654e-09
hsa-miR-4725-3p	12.6866	1.00026e-09	6.22887e-09
hsa-miR-6769b-5p	11.9438	1.19388e-09	7.26943e-09
hsa-miR-6743-5p	11.1463	2.11217e-09	1.25812e-08
hsa-miR-4739	12.151	2.56928e-09	1.49784e-08
hsa-miR-6125	10.7233	8.6853e-09	4.95786e-08
hsa-miR-6869-5p	11.3072	1.13869e-08	6.36737e-08
hsa-miR-1914-3p	9.37245	1.64636e-08	9.02208e-08
hsa-miR-4467	11.1837	2.39521e-08	1.28684e-07
hsa-miR-4459	9.27305	2.58487e-08	1.35149e-07
hsa-miR-6799-5p	9.10128	2.66352e-08	1.35149e-07
hsa-miR-5787	8.84618	5.55448e-08	2.71773e-07
hsa-miR-4492	9.04531	5.86331e-08	2.8185e-07
hsa-miR-6771-5p	8.34374	6.12476e-08	2.89342e-07
hsa-miR-4508	8.5758	6.68324e-08	3.10374e-07
hsa-miR-6798-5p	9.10691	7.41572e-08	3.38651e-07
hsa-miR-4476	8.638	9.7856e-08	4.3955e-07
hsa-miR-6786-5p	8.19438	1.10914e-07	4.90168e-07
hsa-miR-6775-5p	7.71818	1.41049e-07	6.13453e-07
hsa-miR-762	8.17025	1.59122e-07	6.70762e-07
hsa-miR-149-3p	7.86765	2.14673e-07	8.91218e-07
hsa-miR-1247-3p	8.11847	2.25559e-07	9.22434e-07
hsa-miR-6088	7.90697	2.53026e-07	1.01955e-06
hsa-miR-6075	8.26398	2.5877e-07	1.02758e-06
hsa-miR-4651	7.72699	2.64181e-07	1.03408e-06
hsa-miR-4270	7.66097	3.21986e-07	1.22534e-06
hsa-miR-6802-5p	7.56694	3.40524e-07	1.27813e-06
hsa-miR-8089	7.67249	3.75906e-07	1.39187e-06
hsa-miR-638	7.70024	4.29628e-07	1.56957e-06
hsa-miR-3620-5p	7.22416	4.564e-07	1.64544e-06
hsa-miR-4734	7.43757	5.07442e-07	1.8057e-06
hsa-miR-6858-5p	7.44644	5.31967e-07	1.8687e-06
hsa-miR-6727-5p	7.60701	5.71473e-07	1.98207e-06
hsa-miR-1233-5p	7.17189	5.86324e-07	2.00816e-06
hsa-miR-4741	7.31687	6.36345e-07	2.12632e-06
hsa-miR-6749-5p	6.62266	8.1568e-07	2.69273e-06
hsa-miR-4507	6.6562	1.00875e-06	3.29046e-06
hsa-miR-4749-5p	6.55105	1.12167e-06	3.61575e-06
hsa-miR-4486	6.61623	1.62179e-06	5.16711e-06
hsa-miR-8072	6.608	1.81317e-06	5.71044e-06
hsa-miR-3135b	6.36521	2.10387e-06	6.47709e-06
hsa-miR-1908-5p	7.01527	2.18452e-06	6.65065e-06
hsa-miR-6729-5p	5.97689	3.10359e-06	9.34487e-06
hsa-miR-328-5p	6.14591	3.64774e-06	1.07471e-05
hsa-miR-1227-5p	5.92953	4.54682e-06	1.32535e-05
hsa-miR-7704	6.36068	4.89713e-06	1.41244e-05
hsa-miR-7111-5p	5.73029	5.18211e-06	1.47906e-05
hsa-miR-4466	5.98835	5.63821e-06	1.59265e-05
hsa-miR-4695-5p	5.75349	5.85915e-06	1.63817e-05
hsa-miR-6087	5.84473	6.88504e-06	1.90556e-05
hsa-miR-4294	5.72604	7.58755e-06	2.07899e-05
hsa-miR-3960	5.84072	9.12298e-06	2.47495e-05
hsa-miR-7108-5p	6.06404	9.38733e-06	2.52169e-05
hsa-miR-6724-5p	5.84102	1.03223e-05	2.74594e-05
hsa-miR-1207-5p	5.27738	1.09028e-05	2.87247e-05
hsa-miR-3196	5.4445	1.12467e-05	2.93484e-05
hsa-miR-6131	5.85038	1.16642e-05	3.01507e-05
hsa-miR-1915-3p	5.41449	1.37474e-05	3.52036e-05
hsa-miR-6791-5p	5.2696	1.72495e-05	4.37626e-05
hsa-miR-663a	5.18898	1.92927e-05	4.84972e-05
hsa-miR-6165	5.15349	2.06006e-05	5.13141e-05
hsa-miR-6781-5p	4.95056	2.80806e-05	6.9316e-05
hsa-miR-2861	5.06076	3.32966e-05	8.14578e-05
hsa-miR-7846-3p	4.84148	4.02613e-05	9.74385e-05
hsa-miR-7150	4.70705	4.05401e-05	9.74385e-05
hsa-miR-6803-5p	4.66622	4.83541e-05	0.000114216
hsa-miR-671-5p	4.92204	5.27177e-05	0.000123458
hsa-miR-4787-5p	4.81155	5.44055e-05	0.000126331
hsa-miR-614	4.57417	5.81947e-05	0.000133994
hsa-miR-6845-5p	4.53693	6.02742e-05	0.000137626
hsa-miR-6861-5p	4.56106	6.13231e-05	0.000138864
hsa-miR-744-5p	4.69795	6.35853e-05	0.000142806
hsa-miR-3197	4.58403	7.29018e-05	0.000162399
hsa-miR-4690-5p	4.67037	8.06595e-05	0.000178232
hsa-miR-3656	4.51769	9.05762e-05	0.000198543
hsa-miR-4728-5p	4.67598	9.41432e-05	0.000204724
hsa-miR-3665	4.4551	0.000116462	0.000251264
hsa-miR-197-5p	4.3392	0.000120445	0.000257828
hsa-miR-6784-5p	4.3204	0.000129366	0.000274777
hsa-miR-4665-5p	4.4044	0.000131884	0.000277971
hsa-miR-6850-5p	4.31743	0.000155029	0.000324259
hsa-miR-6821-5p	4.52376	0.000160674	0.000333521
hsa-miR-4763-3p	4.30973	0.00016222	0.000334197
hsa-miR-4516	4.18701	0.0001651	0.000337593
hsa-miR-4281	4.31827	0.000179202	0.000363714
hsa-miR-4497	4.3168	0.000209683	0.000422449
hsa-miR-494-3p	4.19596	0.000333569	0.000667138
hsa-miR-6819-5p	3.76245	0.000415028	0.000824041
hsa-miR-1909-3p	3.81506	0.000425584	0.00083892
hsa-miR-6889-5p	3.61045	0.00057336	0.00112215
hsa-miR-711	3.74179	0.000711746	0.00138311
hsa-miR-3180-3p	3.64475	0.000771463	0.0014886
hsa-miR-6805-5p	3.62687	0.000843599	0.00161641
hsa-miR-6816-5p	3.64157	0.000873355	0.0016618
hsa-miR-1268b	3.59618	0.000884315	0.00167105
hsa-miR-6732-5p	3.54409	0.000894546	0.00167881
hsa-miR-8073	3.66268	0.000969223	0.00179437
hsa-miR-6785-5p	3.40094	0.000987574	0.00180397
hsa-miR-92b-5p	3.39121	0.000987206	0.00180397
hsa-miR-4667-5p	3.42331	0.001033	0.00186212
hsa-miR-4689	3.42092	0.00112779	0.0020197
hsa-miR-6763-5p	3.31557	0.00116838	0.0020788
hsa-miR-1228-5p	3.54319	0.00120707	0.00212012
hsa-miR-6768-5p	3.28894	0.00120307	0.00212012
hsa-miR-642b-3p	3.45509	0.00128726	0.00224655
hsa-miR-3185	3.42115	0.00133557	0.00231612
hsa-miR-1343-5p	3.22724	0.00165916	0.00282366
hsa-miR-4433b-5p	3.1731	0.00167397	0.00283128
hsa-miR-6807-5p	3.43035	0.00177289	0.00298019
hsa-miR-3180	3.27476	0.00193035	0.0032251
hsa-miR-6752-5p	3.15095	0.00214799	0.00356697
hsa-miR-8069	3.25724	0.00219209	0.00361827
hsa-miR-7109-5p	2.94946	0.00303172	0.00497421
hsa-miR-642a-3p	3.02164	0.00308255	0.00502749
hsa-miR-652-5p	3.12224	0.00343257	0.00553249
hsa-miR-6885-5p	3.02954	0.0035848	0.00574407
hsa-miR-4463	2.88858	0.00442552	0.00704995
hsa-miR-1237-5p	2.80676	0.00601896	0.00953292
hsa-miR-6090	2.69365	0.00688352	0.0108396
hsa-miR-3178	2.76887	0.00811164	0.0127005
hsa-miR-3621	2.57775	0.0103603	0.0161291
hsa-miR-4656	2.50657	0.0136867	0.0211873
hsa-miR-6880-5p	2.52318	0.0143022	0.0220157
hsa-miR-1268a	2.51211	0.0149517	0.0228869
hsa-miR-6746-5p	2.48631	0.0151405	0.0230473
hsa-miR-4745-5p	2.54777	0.0155067	0.0234742
hsa-miR-4488	2.38714	0.0204127	0.0300771
hsa-miR-6840-3p	2.34308	0.0233748	0.0340675
hsa-miR-4758-5p	2.23446	0.0262639	0.0378753
hsa-miR-6765-5p	2.2183	0.0297694	0.0424835
hsa-miR-4258	2.21146	0.0383627	0.0541824
hsa-miR-6756-5p	2.16294	0.038183	0.0541824
hsa-miR-4286	-310.435	3.3936e-24	9.29847e-22
hsa-miR-5100	-199.757	1.94157e-22	2.65994e-20
hsa-miR-1260b	-129.803	3.14971e-21	2.87673e-19
hsa-miR-1260a	-131.641	5.17644e-21	3.54586e-19
hsa-miR-7975	-136.226	7.60739e-20	4.16885e-18
hsa-miR-3175	-103.911	1.05155e-19	4.80205e-18
hsa-miR-6765-3p	-114.292	1.42931e-19	5.59473e-18
hsa-miR-7977	-68.6553	9.28282e-19	2.8261e-17
hsa-miR-9-5p	-101.989	9.21972e-19	2.8261e-17
hsa-miR-4454	-88.4716	1.05183e-18	2.882e-17
hsa-miR-125a-3p	-42.1719	2.39452e-16	4.68642e-15
hsa-let-7f-5p	-52.2619	2.27966e-16	4.68642e-15
hsa-let-7e-5p	-55.9201	4.17473e-16	7.62584e-15
hsa-miR-100-5p	-32.7168	2.02613e-15	3.26564e-14
hsa-let-7d-5p	-35.9052	2.41433e-15	3.67515e-14
hsa-miR-125b-5p	-34.0335	3.18227e-15	4.58916e-14
hsa-let-7a-5p	-39.9063	5.48447e-15	7.51372e-14
hsa-miR-23a-3p	-32.6217	6.71833e-15	8.76581e-14
hsa-miR-7114-5p	-30.549	8.68161e-15	1.03424e-13
hsa-miR-23b-3p	-31.4937	8.5862e-15	1.03424e-13
hsa-let-7c-5p	-32.1758	1.11369e-14	1.27146e-13
hsa-let-7b-5p	-35.8052	1.69347e-14	1.85604e-13
hsa-miR-125a-5p	-27.3281	6.86137e-14	7.23083e-13
hsa-miR-4324	-28.3698	7.22176e-14	7.32875e-13
hsa-miR-887-3p	-20.0984	1.14694e-12	1.08366e-11
hsa-miR-187-5p	-18.6147	2.04791e-12	1.87042e-11
hsa-miR-4723-5p	-13.3458	4.03376e-10	2.69573e-09
hsa-miR-1913	-9.48613	2.62506e-08	1.35149e-07
hsa-miR-4532	-8.42634	5.07913e-08	2.53033e-07
hsa-miR-5739	-7.59209	1.54371e-07	6.60901e-07
hsa-miR-3154	-7.25462	2.76568e-07	1.06732e-06
hsa-miR-6777-5p	-6.95967	6.21918e-07	2.10377e-06
hsa-miR-6763-3p	-6.25477	1.99123e-06	6.19995e-06
hsa-miR-4634	-5.91109	3.26397e-06	9.72095e-06
hsa-miR-4443	-5.22054	4.52482e-05	0.000107809
hsa-miR-939-5p	-3.45182	0.000942055	0.00175594
hsa-miR-128-1-5p	-3.48994	0.0010235	0.00185722
hsa-miR-1273g-3p	-3.79578	0.00135932	0.00234247
hsa-miR-4730	-3.81361	0.00147761	0.0025304
hsa-miR-1249-3p	-2.93877	0.00338875	0.00549418
hsa-miR-4749-3p	-2.41696	0.0164392	0.0247491
hsa-miR-4731-3p	-2.4011	0.0170902	0.0255886
hsa-miR-6795-3p	-2.3837	0.0187839	0.0279716
hsa-miR-6800-3p	-2.39105	0.0204173	0.0300771
hsa-miR-6766-3p	-2.3728	0.0209266	0.0306625
hsa-miR-4731-5p	-2.29385	0.0240021	0.0347968
hsa-miR-3675-3p	-2.22493	0.0280696	0.0402674
hsa-miR-6798-3p	-2.12402	0.0423013	0.0594387
hsa-miR-3679-3p	-2.03878	0.0475563	0.0664817
