# Supplementary material for: Pediatric brain tumor cells release exosomes with a miRNA repertoire that differs from exosomes secreted by normal cells
Source: Oncotarget. 2017 Oct 6;8(52):90164–75. doi: 10.18632/oncotarget.21621 (PMC5685739; doi:10.18632/oncotarget.21621)
Supplement: Supplementary file 4 [file oncotarget-08-90164-s004.xlsx]

## Sheet: Sheet1
Supplementary Table S3.
Total differentially expressed miRNAs: 92
Up-regulated miRNAs in 'glioma exosome specific': 71
Down-regulated miRNAs in 'glioma exosome specific': 21
Glioma exosome specific miRNAs: miRNAs differentially expressed between glioma stem cells (GSCs)and GSC exosomes but not differentially expressed in NSC exosomes compared to NSC cells
miRNA
hsa-miR-4467
hsa-miR-638
hsa-miR-6727-5p
hsa-miR-1908-5p
hsa-miR-8072
hsa-miR-7704
hsa-miR-7108-5p
hsa-miR-4466
hsa-miR-6729-5p
hsa-miR-6724-5p
hsa-miR-3960
hsa-miR-4695-5p
hsa-miR-4294
hsa-miR-1915-3p
hsa-miR-663a
hsa-miR-6165
hsa-miR-2861
hsa-miR-671-5p
hsa-miR-7846-3p
hsa-miR-4787-5p
hsa-miR-7150
hsa-miR-744-5p
hsa-miR-4728-5p
hsa-miR-3197
hsa-miR-6861-5p
hsa-miR-6821-5p
hsa-miR-3656
hsa-miR-3665
hsa-miR-4665-5p
hsa-miR-197-5p
hsa-miR-6784-5p
hsa-miR-4281
hsa-miR-4763-3p
hsa-miR-4516
hsa-miR-1909-3p
hsa-miR-6819-5p
hsa-miR-711
hsa-miR-8073
hsa-miR-3180-3p
hsa-miR-6816-5p
hsa-miR-6805-5p
hsa-miR-1268b
hsa-miR-6732-5p
hsa-miR-1228-5p
hsa-miR-642b-3p
hsa-miR-6807-5p
hsa-miR-3185
hsa-miR-6785-5p
hsa-miR-92b-5p
hsa-miR-6768-5p
hsa-miR-8069
hsa-miR-1343-5p
hsa-miR-6752-5p
hsa-miR-652-5p
hsa-miR-6885-5p
hsa-miR-642a-3p
hsa-miR-7109-5p
hsa-miR-4463
hsa-miR-1237-5p
hsa-miR-3178
hsa-miR-6090
hsa-miR-3621
hsa-miR-6880-5p
hsa-miR-1268a
hsa-miR-4656
hsa-miR-6746-5p
hsa-miR-4488
hsa-miR-4758-5p
hsa-miR-6765-5p
hsa-miR-4258
hsa-miR-6756-5p
hsa-miR-3679-3p
hsa-miR-6798-3p
hsa-miR-3675-3p
hsa-miR-4731-5p
hsa-miR-6766-3p
hsa-miR-6795-3p
hsa-miR-6800-3p
hsa-miR-4731-3p
hsa-miR-4749-3p
hsa-miR-1249-3p
hsa-miR-939-5p
hsa-miR-4443
hsa-miR-887-3p
hsa-miR-125a-5p
hsa-let-7b-5p
hsa-let-7f-5p
hsa-let-7e-5p
hsa-miR-9-5p
hsa-miR-3175
hsa-miR-6765-3p
hsa-miR-1260a
